# Supplementary material for: Risk Factors and Pain Management in the Incidence of Postoperative Delirium in Elderly Patients: A Retrospective Study
Source: J Clin Med. 2024 Dec 14;13(24):7624. doi: 10.3390/jcm13247624 (PMC11728186; doi:10.3390/jcm13247624)
Supplement: Supplementary file 1 [file jcm-13-07624-s001.zip]

Archive with 1 entries (1 files):
- jcm-3330328-supplementary.pdf
